# Supplementary material for: Molecular Epidemiology of Rotavirus Strains in Symptomatic and Asymptomatic Children in Manhiça District, Southern Mozambique 2008–2019
Source: Viruses. 2022 Jan 12;14(1):134. doi: 10.3390/v14010134 (PMC8781303; doi:10.3390/v14010134)
Supplement: Supplementary file 1 [file viruses-14-00134-s001.zip]

Archive with 1 entries (1 files):
- viruses-1513701-supplementary.pdf
